# Supplementary material for: High capacity clinical SARS-CoV-2 molecular testing using combinatorial pooling
Source: Commun Med (Lond). 2024 Jun 19;4:121. doi: 10.1038/s43856-024-00531-w (PMC11187214; doi:10.1038/s43856-024-00531-w)
Supplement: Supplementary file 4 — Supplementary Data 1 [file 43856_2024_531_MOESM4_ESM.csv]

	N_ct	Poold_Ct_new
0	34.61	34.7565664106107
1	21.84	20.6932475237043
2	27.17	27.1216072215143
3	33.67	40.0
6	20.07	20.8244277504429
11	20.33	22.780653331525
12	23.77	24.7903299736718
14	24.8	26.1614916572258
15	33.58	34.0101796903159
17	15.82	17.4099927141179
18	28.23	28.5797487927158
19	20.77	21.1091415115101
20	29.07	28.7231415075738
21	24.96	24.9902905459369
22	25.89	23.7821242694036
23	34.09	34.3365667326819
26	20.51	21.7570086754973
27	22.16	24.0319257098428
28	18.94	23.4094218040366
31	21.3	22.3672148774813
32	20.77	22.5418788436125
33	30.81	34.548988569077
34	15.82	17.9779865928903
35	27.13	30.0841013355102
36	26.5	30.1163095719703
40	21.3	22.9507073420986
41	17.16	19.1330264373501
42	20.77	22.7644191833363
43	30.3	30.8451213852518
44	26.1	27.9145023341617
45	28.69	31.3469299965309
48	34.57	37.6321877078173
54	24.02	22.2538271903522
56	32.84	40.0
59	26.64	29.5387474295362
60	31.92	34.8390837626622
63	26.6	30.1736207621155
64	32.33	31.6960934761777
69	23.73	22.6338284073624
75	33.73	34.6268849439952
76	33.42	33.4778123717541
83	22.29	23.1010671850841
84	21.76	21.1223236376012
85	24.28	25.3387174549095
86	24.14	24.6643507586203
88	23.56	23.045654532889
89	20.83	20.8490616439268
90	16.68	16.5215545319082
91	28.05	28.3706776701203
94	26.62	26.4841312611856
95	26.68	25.7951086255435
99	27.0	26.8763215841402
100	32.07	31.5350844697234
102	24.98	28.8124023039038
103	25.06	27.2286495762774
104	27.8	27.9320654106557
105	30.0	32.3369228377629
106	20.0	22.6922132675334
107	21.86	24.5611706357263
110	20.24	21.423198776806
111	21.4	21.8876758078042
112	29.99	31.4435364940046
113	19.22	19.9302431935241
114	31.38	31.5399376167372
116	32.2	35.1594009479882
117	17.6	17.9309822997566
118	23.52	24.3639101365232
119	24.14	25.9794619028853
120	18.37	19.2555864704574
121	25.18	25.8903917029868
122	22.89	24.3308539673083
123	22.01	22.7252642949384
124	32.55	32.438082302242
125	13.69	15.450228978317
127	20.02	21.8525839160231
128	34.64	33.5845971994958
129	22.54	23.3637832226186
130	16.57	17.9342615950783
149	18.27	19.2688265036244
150	22.04	23.2371000578917
151	23.36	24.906416667165
152	19.41	19.68348441851
154	17.53	23.7066553774247
155	24.37	27.6806125492864
156	17.8	21.6142468350478
157	26.52	31.2619582841445
158	24.41	26.8929159944496
159	25.63	24.5882795154399
160	19.73	20.127009927163
161	18.47	18.2645158389397
162	27.15	32.3962989970791
163	30.91	31.417436528712
164	24.17	24.5403771944482
165	22.61	24.4845685103457
166	13.79	17.9694383480523
167	30.42	32.0315605164147
168	18.24	23.5297589909533
169	22.65	25.2379664520167
170	17.97	22.4914356439131
171	27.0	28.0677857060135
180	21.0	23.1062947013012
181	20.0	22.1817630754266
182	34.0	34.0800267440501
184	18.0	19.5676905388846
187	26.0	26.9877841876659
188	19.0	18.677406757282
189	26.0	26.4305630769174
190	29.0	30.5623271255407
201	24.17	23.4220964207265
204	30.2	28.5737047153954
205	20.78	20.3538023322457
206	31.5	31.0340731313766
207	30.96	29.7029714480768
208	29.8	28.6970725266765
210	24.05	23.453039750572
213	23.68	23.1462829187568
217	21.73	22.6871773117556
220	17.87	18.0231541194402
221	26.45	26.1415124670839
222	26.43	26.2265587109784
223	23.93	23.6886057388195
224	20.6	20.7968903084874
227	27.27	26.6340814019337
228	25.88	25.0972911157687
229	25.48	24.7860975582158
230	18.59	18.4447089447897
231	29.77	28.8087645192439
232	28.67	27.7707223065305
234	19.31	19.2512279309598
235	18.04	17.7897390443772
236	27.15	26.6316820861177
237	25.92	25.1179936981562
238	21.62	21.0516992527538
239	21.36	21.0950307033223
240	23.15	23.0100921805458
242	26.75	26.0545059305715
248	23.15	22.9910830108003
250	22.89	22.9040797024714
252	25.03	24.5986438860538
253	22.62	22.4720503045511
