# Supplementary material for: High capacity clinical SARS-CoV-2 molecular testing using combinatorial pooling
Source: Commun Med (Lond). 2024 Jun 19;4:121. doi: 10.1038/s43856-024-00531-w (PMC11187214; doi:10.1038/s43856-024-00531-w)
Supplement: Supplementary file 5 — Supplementary Data 2 [file 43856_2024_531_MOESM5_ESM.csv]

	Poold_call	N_ct
0	SUSPECTED_WEAK	33
1	SUSPECTED_WEAK	36.2
10	SUSPECTED_WEAK	34.48
16	SUSPECTED_WEAK	34.3
17	SUSPECTED_WEAK	33.9
21	SUSPECTED_WEAK	33.7
22	SUSPECTED_WEAK	33.2
27	SUSPECTED_WEAK	35.97
28	SUSPECTED_WEAK	35.4
32	SUSPECTED_WEAK	38.5
42	SUSPECTED_WEAK	31.8
66	SUSPECTED_INCONCLUSIVE	27.92
68	SUSPECTED_INCONCLUSIVE	27.32
73	SUSPECTED_INCONCLUSIVE	22.83
78	SUSPECTED_INCONCLUSIVE	29.3
79	SUSPECTED_INCONCLUSIVE	28.73
80	SUSPECTED_INCONCLUSIVE	20.39
81	SUSPECTED_INCONCLUSIVE	21.77
82	SUSPECTED_INCONCLUSIVE	22.89
84	SUSPECTED_INCONCLUSIVE	15.8
86	SUSPECTED_INCONCLUSIVE	23.99
93	SUSPECTED_INCONCLUSIVE	25.07
95	SUSPECTED_INCONCLUSIVE	23.39
98	SUSPECTED_INCONCLUSIVE	26.88
100	SUSPECTED_INCONCLUSIVE	23.44
104	SUSPECTED_INCONCLUSIVE	27.21
105	SUSPECTED_INCONCLUSIVE	25.21
112	SUSPECTED_WEAK	31.15
123	SUSPECTED_INCONCLUSIVE	36.9
125	SUSPECTED_INCONCLUSIVE	26.95
126	SUSPECTED_INCONCLUSIVE	30.77
128	SUSPECTED_INCONCLUSIVE	25.82
133	SUSPECTED_INCONCLUSIVE	20.21
134	SUSPECTED_INCONCLUSIVE	23.36
135	SUSPECTED_INCONCLUSIVE	21.79
136	SUSPECTED_INCONCLUSIVE	23.82
138	SUSPECTED_INCONCLUSIVE	18.26
140	SUSPECTED_WEAK	31.27
142	SUSPECTED_WEAK	33.02
147	SUSPECTED_WEAK	35.2
148	SUSPECTED_WEAK	33.2
158	SUSPECTED_WEAK	38.8
159	SUSPECTED_WEAK	41.3
161	SUSPECTED_WEAK	25.7
162	SUSPECTED_WEAK	36.3
166	SUSPECTED_WEAK	34.2
167	SUSPECTED_WEAK	36.1
176	SUSPECTED_WEAK	30.31
178	SUSPECTED_WEAK	30.46
183	SUSPECTED_INCONCLUSIVE	31.66
184	SUSPECTED_WEAK	33.71
189	SUSPECTED_WEAK	33.05
199	SUSPECTED_INCONCLUSIVE	28.31
200	SUSPECTED_INCONCLUSIVE	23.7
201	SUSPECTED_INCONCLUSIVE	28.37
205	SUSPECTED_INCONCLUSIVE	26.03
210	SUSPECTED_INVALID_POOL	32.47
214	SUSPECTED_INVALID_POOL	27.99
215	SUSPECTED_INVALID_POOL	22.19
216	SUSPECTED_WEAK	33.4
217	SUSPECTED_WEAK	39
218	SUSPECTED_INVALID_POOL	18.9
220	SUSPECTED_INCONCLUSIVE	29.5
259	SUSPECTED_WEAK	29
260	SUSPECTED_WEAK	31
269	SUSPECTED_WEAK	30
270	SUSPECTED_WEAK	29
276	SUSPECTED_WEAK	29
286	SUSPECTED_WEAK	30
292	SUSPECTED_WEAK	30
304	SUSPECTED_WEAK	23
305	SUSPECTED_WEAK	31
306	SUSPECTED_WEAK	31
311	SUSPECTED_WEAK	28
312	SUSPECTED_WEAK	28
313	SUSPECTED_WEAK	26
315	SUSPECTED_WEAK	30
320	SUSPECTED_WEAK	29
321	SUSPECTED_WEAK	31
322	SUSPECTED_WEAK	28
329	SUSPECTED_INCONCLUSIVE	24
330	SUSPECTED_WEAK	20
341	SUSPECTED_WEAK	28
347	SUSPECTED_WEAK	30
349	SUSPECTED_INCONCLUSIVE	15
350	SUSPECTED_INCONCLUSIVE	20
351	SUSPECTED_INCONCLUSIVE	20
352	SUSPECTED_INCONCLUSIVE	21
353	SUSPECTED_INCONCLUSIVE	16
355	SUSPECTED_INCONCLUSIVE	16
356	SUSPECTED_INCONCLUSIVE	18
364	SUSPECTED_WEAK	30
370	SUSPECTED_WEAK	30
371	SUSPECTED_WEAK	32
373	SUSPECTED_WEAK	30
386	SUSPECTED_INCONCLUSIVE	21.26
392	SUSPECTED_INCONCLUSIVE	28.07
393	SUSPECTED_INCONCLUSIVE	20.9
398	SUSPECTED_INCONCLUSIVE	20.41
400	SUSPECTED_INCONCLUSIVE	19.88
406	SUSPECTED_WEAK	32.81
410	SUSPECTED_WEAK	35.07
413	SUSPECTED_WEAK	33.93
430	SUSPECTED_WEAK	31.89
431	SUSPECTED_WEAK	34.36
432	SUSPECTED_WEAK	32.09
437	SUSPECTED_WEAK	37.13
442	SUSPECTED_WEAK	36.17
446	SUSPECTED_WEAK	31.78
447	SUSPECTED_WEAK	31.91
449	SUSPECTED_WEAK	35.6
466	SUSPECTED_INCONCLUSIVE	16
467	SUSPECTED_INCONCLUSIVE	27
471	SUSPECTED_INCONCLUSIVE	29
472	SUSPECTED_INCONCLUSIVE	27
477	SUSPECTED_INCONCLUSIVE	22
478	SUSPECTED_INCONCLUSIVE	20
479	SUSPECTED_INCONCLUSIVE	23
481	SUSPECTED_INCONCLUSIVE	27
482	SUSPECTED_INCONCLUSIVE	20
483	SUSPECTED_WEAK	34
486	SUSPECTED_WEAK	33
491	SUSPECTED_WEAK	32
497	SUSPECTED_WEAK	30
503	SUSPECTED_WEAK	32
514	SUSPECTED_WEAK	34.23
517	SUSPECTED_INCONCLUSIVE	33.75
518	SUSPECTED_INCONCLUSIVE	26.54
522	SUSPECTED_INCONCLUSIVE	29.36
532	SUSPECTED_WEAK	30
535	SUSPECTED_WEAK	31
542	SUSPECTED_WEAK	30
547	SUSPECTED_INCONCLUSIVE	27
548	SUSPECTED_INCONCLUSIVE	29
549	SUSPECTED_INCONCLUSIVE	28
550	SUSPECTED_INCONCLUSIVE	23
551	SUSPECTED_INCONCLUSIVE	28
552	SUSPECTED_INCONCLUSIVE	21
553	SUSPECTED_INCONCLUSIVE	21
554	SUSPECTED_INCONCLUSIVE	26
556	SUSPECTED_INVALID_POOL	26
557	SUSPECTED_WEAK	29
559	SUSPECTED_WEAK	29
566	SUSPECTED_WEAK	29
567	SUSPECTED_INCONCLUSIVE	28
584	SUSPECTED_WEAK	32
588	SUSPECTED_WEAK	29
591	SUSPECTED_WEAK	30
620	SUSPECTED_WEAK	30
627	SUSPECTED_WEAK	29
631	SUSPECTED_WEAK	28
632	SUSPECTED_WEAK	26
637	SUSPECTED_WEAK	29
649	SUSPECTED_WEAK	31
650	SUSPECTED_WEAK	33
658	SUSPECTED_INCONCLUSIVE	17
670	SUSPECTED_INCONCLUSIVE	19
673	SUSPECTED_INCONCLUSIVE	22
679	SUSPECTED_INCONCLUSIVE	27
680	SUSPECTED_INCONCLUSIVE	28
718	SUSPECTED_WEAK	29
743	SUSPECTED_INCONCLUSIVE	22.59
745	SUSPECTED_INCONCLUSIVE	23.77
746	SUSPECTED_WEAK	35.4
748	SUSPECTED_WEAK	37.01
751	SUSPECTED_INCONCLUSIVE	36.95
752	SUSPECTED_INCONCLUSIVE	20.75
759	SUSPECTED_INCONCLUSIVE	20.02
760	SUSPECTED_INCONCLUSIVE	26.93
766	SUSPECTED_INCONCLUSIVE	30.28
773	SUSPECTED_INCONCLUSIVE	27.49
774	SUSPECTED_INCONCLUSIVE	22.24
777	SUSPECTED_INCONCLUSIVE	26.05
779	SUSPECTED_INCONCLUSIVE	22.85
781	SUSPECTED_INCONCLUSIVE	24.36
782	SUSPECTED_INCONCLUSIVE	20.94
783	SUSPECTED_WEAK	32.07
784	SUSPECTED_INCONCLUSIVE	21.48
789	SUSPECTED_INCONCLUSIVE	26.28
793	SUSPECTED_WEAK	35.28
799	SUSPECTED_INVALID_POOL	16
801	SUSPECTED_INVALID_POOL	13
804	SUSPECTED_INVALID_POOL	21
805	SUSPECTED_INVALID_POOL	20
806	SUSPECTED_INVALID_POOL	25
807	SUSPECTED_WEAK	30
816	SUSPECTED_INCONCLUSIVE	28
818	SUSPECTED_INVALID_POOL	19
823	SUSPECTED_INVALID_POOL	19
824	SUSPECTED_INVALID_POOL	21
830	SUSPECTED_INCONCLUSIVE	35
848	SUSPECTED_WEAK	30
853	SUSPECTED_WEAK	30
854	SUSPECTED_INCONCLUSIVE	18
855	SUSPECTED_WEAK	31
866	SUSPECTED_INVALID_POOL	14
879	SUSPECTED_WEAK	30.81
883	SUSPECTED_WEAK	31
884	SUSPECTED_WEAK	27
891	SUSPECTED_WEAK	30
893	SUSPECTED_WEAK	25
894	SUSPECTED_INCONCLUSIVE	25
897	SUSPECTED_WEAK	31
919	SUSPECTED_WEAK	33.71
920	SUSPECTED_INCONCLUSIVE	25.38
921	SUSPECTED_INCONCLUSIVE	28.96
922	SUSPECTED_WEAK	35.1
927	SUSPECTED_WEAK	30.72
928	SUSPECTED_INCONCLUSIVE	27.98
929	SUSPECTED_INCONCLUSIVE	25.05
932	SUSPECTED_WEAK	37.66
934	SUSPECTED_INCONCLUSIVE	24.25
935	SUSPECTED_INCONCLUSIVE	15.83
936	SUSPECTED_INCONCLUSIVE	31.44
937	SUSPECTED_INCONCLUSIVE	21.62
955	SUSPECTED_WEAK	33.89
958	SUSPECTED_INCONCLUSIVE	20.73
984	SUSPECTED_INCONCLUSIVE	19.34
985	SUSPECTED_INCONCLUSIVE	28.56
986	SUSPECTED_INCONCLUSIVE	19.39
987	SUSPECTED_INCONCLUSIVE	20.54
989	SUSPECTED_INCONCLUSIVE	28.62
990	SUSPECTED_INCONCLUSIVE	37.35
991	SUSPECTED_INCONCLUSIVE	18.6
992	SUSPECTED_INCONCLUSIVE	21.44
993	SUSPECTED_INCONCLUSIVE	26.03
994	SUSPECTED_INCONCLUSIVE	25.44
995	SUSPECTED_INCONCLUSIVE	22.74
997	SUSPECTED_INCONCLUSIVE	17.81
999	SUSPECTED_INCONCLUSIVE	26.47
1000	SUSPECTED_INCONCLUSIVE	30.08
1001	SUSPECTED_INCONCLUSIVE	23.36
1010	SUSPECTED_INCONCLUSIVE	21.91
1011	SUSPECTED_INCONCLUSIVE	22.28
1020	SUSPECTED_WEAK	32.62
1021	SUSPECTED_WEAK	37.26
1026	SUSPECTED_WEAK	37.2
1027	SUSPECTED_WEAK	33.9
1037	SUSPECTED_WEAK	30
1103	SUSPECTED_WEAK	27
1108	SUSPECTED_WEAK	33
1109	SUSPECTED_WEAK	35
1111	SUSPECTED_WEAK	32
1112	SUSPECTED_WEAK	32
1114	SUSPECTED_INCONCLUSIVE	27
1291	SUSPECTED_INCONCLUSIVE	25.3
1293	SUSPECTED_INCONCLUSIVE	23.29
1295	SUSPECTED_INCONCLUSIVE	26.64
1297	SUSPECTED_INCONCLUSIVE	26.92
1305	SUSPECTED_INCONCLUSIVE	30.49
1306	SUSPECTED_INCONCLUSIVE	28.46
1309	SUSPECTED_INCONCLUSIVE	17.42
1310	SUSPECTED_WEAK	36.72
1311	SUSPECTED_INCONCLUSIVE	22.19
1313	SUSPECTED_INCONCLUSIVE	25.58
1314	SUSPECTED_INCONCLUSIVE	17.55
1315	SUSPECTED_INCONCLUSIVE	19.03
1336	SUSPECTED_INCONCLUSIVE	22.76
1342	SUSPECTED_INCONCLUSIVE	28.85
1343	SUSPECTED_INCONCLUSIVE	31.08
1344	SUSPECTED_INCONCLUSIVE	26.81
1345	SUSPECTED_INCONCLUSIVE	24.32
1346	SUSPECTED_INCONCLUSIVE	34.51
1352	SUSPECTED_INCONCLUSIVE	17.12
1353	SUSPECTED_INCONCLUSIVE	30.21
1366	SUSPECTED_INCONCLUSIVE	35.02
1370	SUSPECTED_INCONCLUSIVE	21.02
1381	SUSPECTED_WEAK	24.75
1395	SUSPECTED_WEAK	37.03
