# Supplementary material for: High capacity clinical SARS-CoV-2 molecular testing using combinatorial pooling
Source: Commun Med (Lond). 2024 Jun 19;4:121. doi: 10.1038/s43856-024-00531-w (PMC11187214; doi:10.1038/s43856-024-00531-w)
Supplement: Supplementary file 6 — Supplementary Data 3 [file 43856_2024_531_MOESM6_ESM.csv]

Prevalence	% positives
0.06	2287
0.02	1458
0.03	700
0.1	347
0.01	82
