# Supplementary material for: High capacity clinical SARS-CoV-2 molecular testing using combinatorial pooling
Source: Commun Med (Lond). 2024 Jun 19;4:121. doi: 10.1038/s43856-024-00531-w (PMC11187214; doi:10.1038/s43856-024-00531-w)
Supplement: Supplementary file 7 — Supplementary Data 4 [file 43856_2024_531_MOESM7_ESM.csv]

Date	PCR prevalence
2021-01-03	5.9399999999999995
2021-01-10	7.088571428571428
2021-01-17	8.085714285714285
2021-01-24	9.142857142857142
2021-01-31	9.647142857142857
2021-02-07	9.038571428571428
2021-02-14	7.674285714285714
2021-02-21	6.652857142857143
2021-02-28	6.145714285714285
2021-03-07	4.598571428571428
2021-03-14	3.235714285714286
2021-03-21	2.07
2021-03-28	1.4328571428571428
2021-04-04	1.07
2021-04-11	0.6385714285714286
2021-04-18	0.5328571428571428
2021-04-25	0.3742857142857143
2021-05-02	0.28285714285714286
2021-05-09	0.18571428571428572
2021-05-16	0.19714285714285712
2021-05-23	0.15571428571428572
2021-05-30	0.07428571428571429
2021-06-06	0.09285714285714286
2021-06-13	0.07
2021-06-20	0.19
2021-06-27	0.5771428571428572
2021-07-04	0.7914285714285715
2021-07-11	0.9642857142857143
2021-07-18	1.417142857142857
2021-07-25	1.7614285714285713
2021-08-01	2.4699999999999998
2021-08-08	3.577142857142857
2021-08-15	5.058571428571428
2021-08-22	5.682857142857143
2021-08-29	6.861428571428571
2021-09-05	6.947142857142857
2021-09-12	6.182857142857143
2021-09-19	5.884285714285714
2021-09-26	4.724285714285714
2021-10-03	3.357142857142857
2021-10-10	2.204285714285714
2021-10-17	1.6585714285714286
2021-10-24	1.1500000000000001
2021-10-31	0.7985714285714286
2021-11-07	0.7428571428571429
2021-11-14	0.6214285714285713
2021-11-21	0.6828571428571429
2021-11-28	0.6757142857142858
2021-12-05	0.6071428571428571
2021-12-12	0.687142857142857
2021-12-19	0.9042857142857142
2021-12-26	1.5999999999999999
