# Supplementary material for: High capacity clinical SARS-CoV-2 molecular testing using combinatorial pooling
Source: Commun Med (Lond). 2024 Jun 19;4:121. doi: 10.1038/s43856-024-00531-w (PMC11187214; doi:10.1038/s43856-024-00531-w)
Supplement: Supplementary file 8 — Supplementary Data 5 [file 43856_2024_531_MOESM8_ESM.csv]

Date	1%	2%	6%	10%	3%
2021-01-03	1280.0	2304.0	3648.0	0.0	0.0
2021-01-10	0.0	480.0	1344.0	0.0	0.0
2021-01-17	0.0	8160.0	9120.0	0.0	0.0
2021-01-24	0.0	16608.0	5088.0	0.0	0.0
2021-01-31	5280.0	7968.0	2976.0	0.0	0.0
2021-02-07	0.0	4224.0	2784.0	0.0	0.0
2021-02-14	0.0	1248.0	960.0	0.0	0.0
2021-02-21	0.0	9696.0	4800.0	0.0	0.0
2021-02-28	0.0	10656.0	5184.0	0.0	0.0
2021-03-07	0.0	5472.0	3612.0	0.0	0.0
2021-03-14	0.0	480.0	6052.0	0.0	0.0
2021-03-21	0.0	1824.0	2496.0	0.0	0.0
2021-03-28	0.0	1824.0	1056.0	0.0	0.0
2021-04-04	0.0	5376.0	2784.0	0.0	0.0
2021-04-11	0.0	0.0	0.0	0.0	0.0
2021-04-18	0.0	0.0	0.0	0.0	0.0
2021-04-25	0.0	0.0	0.0	0.0	0.0
2021-05-02	0.0	1152.0	768.0	0.0	0.0
2021-05-09	0.0	1248.0	2208.0	0.0	0.0
2021-05-16	0.0	0.0	0.0	0.0	0.0
2021-05-23	0.0	0.0	0.0	0.0	0.0
2021-05-30	0.0	0.0	0.0	0.0	0.0
2021-06-06	0.0	672.0	3936.0	0.0	0.0
2021-06-13	0.0	0.0	0.0	0.0	0.0
2021-06-20	0.0	0.0	0.0	0.0	0.0
2021-06-27	0.0	0.0	0.0	0.0	0.0
2021-07-04	0.0	5568.0	5724.0	0.0	0.0
2021-07-11	0.0	3840.0	1880.0	0.0	0.0
2021-07-18	0.0	2688.0	4700.0	0.0	0.0
2021-07-25	0.0	4224.0	7520.0	0.0	0.0
2021-08-01	0.0	2688.0	15992.0	0.0	0.0
2021-08-08	0.0	4704.0	34028.0	0.0	0.0
2021-08-15	0.0	0.0	36292.0	0.0	0.0
2021-08-22	0.0	0.0	20484.0	10998.0	0.0
2021-08-29	0.0	0.0	4604.0	17292.0	0.0
2021-09-05	0.0	4608.0	4288.0	12096.0	0.0
2021-09-12	0.0	0.0	5452.0	15654.0	0.0
2021-09-19	0.0	0.0	7332.0	5358.0	0.0
2021-09-26	0.0	0.0	3384.0	2820.0	0.0
2021-10-03	0.0	4320.0	4460.0	2538.0	0.0
2021-10-10	0.0	0.0	3384.0	5922.0	0.0
2021-10-17	0.0	0.0	5076.0	4230.0	0.0
2021-10-24	0.0	3072.0	12408.0	1128.0	0.0
2021-10-31	0.0	14592.0	10340.0	0.0	0.0
2021-11-07	0.0	17952.0	13936.0	0.0	6768.0
2021-11-14	0.0	10752.0	1128.0	0.0	14382.0
2021-11-21	0.0	8448.0	0.0	0.0	16638.0
2021-11-28	0.0	7296.0	940.0	0.0	15792.0
2021-12-05	0.0	16896.0	1908.0	0.0	25662.0
2021-12-12	0.0	12288.0	0.0	0.0	27636.0
2021-12-19	0.0	11904.0	376.0	0.0	25662.0
2021-12-26	0.0	14976.0	0.0	0.0	34686.0
