# Supplementary material for: High capacity clinical SARS-CoV-2 molecular testing using combinatorial pooling
Source: Commun Med (Lond). 2024 Jun 19;4:121. doi: 10.1038/s43856-024-00531-w (PMC11187214; doi:10.1038/s43856-024-00531-w)
Supplement: Supplementary file 9 — Supplementary Data 7 [file 43856_2024_531_MOESM9_ESM.xlsx]

## Sheet: Sheet1
Sample Num	PBEST detection
	PIV	RSV	MPV	Flu A	Flu B	Adeno	HRV
1	-	-	-	-	-	-	-
2	-	-	-	-	-	-	-
3	-	-	-	-	25.1	-	-
4	-	-	-	-	-	-	-
5	-	-	-	-	-	-	-
6	-	-	-	-	-	-	-
7	-	-	-	-	-	-	26.86
8	-	-	-	-	-	-	-
9	-	-	-	-	-	-	-
10	-	-	-	-	-	-	-
11	-	-	-	-	-	-	-
12	-	-	-	-	-	-	36.59
13	-	-	-	-	-	-	-
14	-	-	-	-	-	-	-
15	-	-	-	-	-	-	-
16	-	-	-	-	-	-	-
17	-	32.02	-	-	-	-	-
18	-	-	-	-	-	-	-
19	-	-	-	-	-	-	-
20	-	-	-	-	-	-	-
21	-	-	-	-	-	-	-
22	-	-	-	-	-	-	-
23	-	-	-	-	-	-	29.19
24	-	-	-	-	-	-	-
25	-	-	-	-	-	-	-
26	-	-	-	-	-	-	-
27	-	-	-	-	-	-	-
28	-	-	-	-	-	-	-
29	-	-	-	-	-	-	-
30	-	-	24.08	-	-	-	-
31	-	-	-	-	-	-	-
32	-	-	-	-	-	-	-
33	-	-	-	-	-	19.02	-
34	-	-	-	-	-	-	-
35	-	-	-	-	-	-	-
36	-	-	-	-	-	-	-
37	-	-	-	-	-	-	-
38	-	-	-	-	-	-	-
39	-	-	-	-	-	-	-
40	-	19.38	-	-	-	-	-
41	-	-	-	-	-	-	-
42	-	-	-	-	-	-	-
43	-	-	-	-	-	-	-
44	-	-	-	-	-	-	-
45	-	-	-	-	-	-	-
46	29.07	-	-	-	-	39.45	-
47	-	-	-	-	-	-	-
48	-	-	-	-	-	-	-
49	-	-	-	-	-	-	-
50	-	-	-	-	-	-	-
51	-	25.41	-	-	-	-	-
52	-	-	-	-	-	-	-
53	-	-	-	-	-	-	-
54	-	-	-	-	-	-	-
55	-	-	-	28.25	-	-	-
56	-	-	-	-	-	-	-
57	-	-	-	-	-	-	-
58	-	-	-	-	-	-	-
59	-	-	-	-	-	-	-
60	-	-	-	-	-	-	-
61	-	-	-	-	-	-	-
62	-	-	-	-	-	-	-
63	-	-	-	-	-	-	-
64	-	-	-	-	-	34.77	-
65	-	-	-	-	-	-	-
66	-	-	-	-	-	-	-
67	-	-	-	-	-	-	-
68	-	-	-	-	-	-	-
69	-	-	24.65	-	-	21.98	-
70	-	-	-	-	-	-	-
71	-	-	-	-	-	-	-
72	-	-	-	-	-	-	-
73	-	-	-	-	-	-	-
74	-	-	-	-	-	-	-
75	-	-	-	26.51	-	-	-
76	-	-	-	-	-	-	-
77	-	-	-	-	-	-	-
78	-	-	33.12	-	-	-	-
79	-	-	-	-	-	-	-
80	-	-	-	-	-	-	-
81	-	-	-	-	-	-	-
82	-	-	22.7	-	-	-	-
83	-	-	-	-	-	-	-
84	-	-	-	-	-	-	-
85	-	-	-	-	-	-	-
86	-	-	-	20.87	-	-	28.89
87	-	-	-	-	28.98	-	-
88	-	-	-	-	-	-	-
89	-	-	-	-	-	-	-
90	-	-	-	-	-	-	-
91	-	-	-	-	-	-	-
92	-	-	-	-	-	-	-
93	-	-	-	-	-	-	-
94	-	-	-	-	-	-	-
95	-	-	-	-	-	-	-
96	-	-	-	-	20.82	-	-
