# Supplementary material for: High capacity clinical SARS-CoV-2 molecular testing using combinatorial pooling
Source: Commun Med (Lond). 2024 Jun 19;4:121. doi: 10.1038/s43856-024-00531-w (PMC11187214; doi:10.1038/s43856-024-00531-w)
Supplement: Supplementary file 10 — Supplementary Data 6 [file 43856_2024_531_MOESM10_ESM.csv]

Date	1%	2%	6%	10%	3%
2021-01-03	16.0	24.0	38.0	0.0	0.0
2021-01-10	0.0	2.0	14.0	0.0	0.0
2021-01-17	0.0	85.0	95.0	0.0	0.0
2021-01-24	0.0	173.0	53.0	0.0	0.0
2021-01-31	66.0	83.0	31.0	0.0	0.0
2021-02-07	0.0	44.0	29.0	0.0	0.0
2021-02-14	0.0	13.0	10.0	0.0	0.0
2021-02-21	0.0	101.0	50.0	0.0	0.0
2021-02-28	0.0	108.0	54.0	0.0	0.0
2021-03-07	0.0	57.0	29.0	0.0	0.0
2021-03-14	0.0	5.0	41.0	0.0	0.0
2021-03-21	0.0	19.0	26.0	0.0	0.0
2021-03-28	0.0	19.0	11.0	0.0	0.0
2021-04-04	0.0	56.0	29.0	0.0	0.0
2021-04-11	0.0	0.0	0.0	0.0	0.0
2021-04-18	0.0	0.0	0.0	0.0	0.0
2021-04-25	0.0	0.0	0.0	0.0	0.0
2021-05-02	0.0	12.0	8.0	0.0	0.0
2021-05-09	0.0	13.0	23.0	0.0	0.0
2021-05-16	0.0	0.0	0.0	0.0	0.0
2021-05-23	0.0	0.0	0.0	0.0	0.0
2021-05-30	0.0	0.0	0.0	0.0	0.0
2021-06-06	0.0	7.0	41.0	0.0	0.0
2021-06-13	0.0	0.0	0.0	0.0	0.0
2021-06-20	0.0	0.0	0.0	0.0	0.0
2021-06-27	0.0	0.0	0.0	0.0	0.0
2021-07-04	0.0	43.0	50.0	0.0	0.0
2021-07-11	0.0	10.0	0.0	0.0	0.0
2021-07-18	0.0	7.0	10.0	0.0	0.0
2021-07-25	0.0	11.0	14.0	0.0	0.0
2021-08-01	0.0	19.0	59.0	0.0	0.0
2021-08-08	0.0	49.0	250.0	0.0	0.0
2021-08-15	0.0	0.0	287.0	0.0	0.0
2021-08-22	0.0	0.0	176.0	39.0	0.0
2021-08-29	0.0	0.0	47.0	62.0	0.0
2021-09-05	0.0	48.0	37.0	60.0	0.0
2021-09-12	0.0	0.0	29.0	95.0	0.0
2021-09-19	0.0	0.0	39.0	19.0	0.0
2021-09-26	0.0	0.0	18.0	10.0	0.0
2021-10-03	0.0	45.0	34.0	9.0	0.0
2021-10-10	0.0	0.0	18.0	21.0	0.0
2021-10-17	0.0	0.0	27.0	15.0	0.0
2021-10-24	0.0	8.0	66.0	4.0	0.0
2021-10-31	0.0	38.0	55.0	0.0	0.0
2021-11-07	0.0	91.0	80.0	0.0	24.0
2021-11-14	0.0	28.0	6.0	0.0	51.0
2021-11-21	0.0	22.0	0.0	0.0	59.0
2021-11-28	0.0	19.0	5.0	0.0	56.0
2021-12-05	0.0	92.0	17.0	0.0	81.0
2021-12-12	0.0	32.0	0.0	0.0	98.0
2021-12-19	0.0	31.0	2.0	0.0	91.0
2021-12-26	0.0	39.0	0.0	0.0	123.0
